# Supplementary material for: Rapid and sensitive single-cell RNA sequencing with SHERRY2
Source: BMC Biol. 2022 Sep 30;20:213. doi: 10.1186/s12915-022-01416-x (PMC9522537; doi:10.1186/s12915-022-01416-x)
Supplement: Supplementary file 4 — Additional file 4: Table S3.qPCR results of gDNA after DNase treatment. (recording data values of Additional file 1: Fig. S6B). [file 12915_2022_1416_MOESM4_ESM.xlsx]

## Sheet: Sheet1
15ng gDNA digestion
	Chr1	Chr3	Chr5
No DNase Treatment	23.196	24.84	25.525
NEB DNaseI + 1x buffer	40	40	33.81
NEB DNaseI + 2.5mM Mg	30.859	40	35.672
NEB DNaseI	40	36.181	36.699
30ng gDNA digestion
	Chr1	Chr3	Chr7
No DNase Treatment	23.081	23.961	23.885
NEB DNaseI + RT	40	34.367	32.901
NEB DNaseI + 37°C	40	36.748	33.359
Ambion DNaseI + RT	34.746	36.071	32.453
Ambion DNaseI + 37°C	40	40	33.173
TURBO DNaseI + RT	40	40	33.05
TURBO DNaseI + 37°C	40	36.877	33.627
Amplification Grade DNaseI + RT	40	40	32.972
gDNA Wiper Mix +RT	40	35.341	33.23
